# Supplementary material for: Causal Links Between Gut Microbiota and Vitamin Deficiencies: Evidence from Mendelian Randomization Analysis
Source: Curr Med Sci. 2025 Apr 7;45(2):321–30. doi: 10.1007/s11596-025-00038-y (PMC12053135; doi:10.1007/s11596-025-00038-y)
Supplement: Supplementary file 2 — Supplementary file6 (XLSX 101 kb) [file 11596_2025_38_MOESM2_ESM.xlsx]

## Sheet: Sheet1
Supplementary material
Causal Relationship between Gut Microbiota and Vitamin Deficiency
Zixuan Hou
Catalogue
Table S1. instrumental variables(selected SNPs) used in MR analysis.
Table S2. Casual effects of MR analysis.
Table S3. Reverse MR analysis Results.

## Sheet: Table S1.
Table S1. instrumental variables(selected SNPs) used in MR analysis of the association between Causal Relationship between Gut Microbiota and Vitamin Deficiency
	Bacterial taxa		GWAS id	SNP	Effect allele	Other allele	Exposure(bacterial taxa)			Outcome(Vitamin deficiency)			F
	Level	Trait					β	SE	P	β	SE	P
Vitamin A deficiency	Family	Prevotellaceae	ebi-a-GCST90016948	rs12057990	C	T	0.0589878	0.0132268	8.9747e-06	-0.0201737	0.139869	0.885317	19.8891
			ebi-a-GCST90016948	rs12118202	T	C	-0.0751986	0.0147265	5.5423e-07	0.187825	0.163134	0.249586	26.0748
			ebi-a-GCST90016948	rs13069367	A	C	-0.0539768	0.0119687	7.39486e-06	-0.0576127	0.127417	0.651156	20.3386
			ebi-a-GCST90016948	rs148376875	T	G	0.084515	0.0179163	2.08027e-06	-0.0565098	0.172512	0.743236	22.2521
			ebi-a-GCST90016948	rs2206482	T	G	-0.0569105	0.0117486	1.30377e-06	0.021944	0.127952	0.86383	23.4646
			ebi-a-GCST90016948	rs2278540	G	A	0.0554249	0.0123265	8.43587e-06	-0.260336	0.130544	0.0461254	20.2176
			ebi-a-GCST90016948	rs34660375	A	G	-0.0805894	0.0178291	7.40321e-06	0.100969	0.177208	0.568828	20.4313
			ebi-a-GCST90016948	rs3758087	C	T	-0.0564199	0.0124655	8.60578e-06	0.092337	0.138626	0.505354	20.4854
			ebi-a-GCST90016948	rs3860225	A	G	0.083936	0.0167936	5.4968e-07	0.102278	0.21997	0.641957	24.9809
			ebi-a-GCST90016948	rs4493272	T	C	-0.0604992	0.0118027	3.02315e-07	0.139271	0.125349	0.26654	26.2746
			ebi-a-GCST90016948	rs4685827	T	C	-0.0679529	0.0145407	2.77192e-06	0.132656	0.14604	0.363691	21.8396
			ebi-a-GCST90016948	rs7252711	G	A	0.0740876	0.0161926	5.56583e-06	0.331352	0.200162	0.0978385	20.9343
			ebi-a-GCST90016948	rs7975087	C	A	-0.0601448	0.0135454	7.59451e-06	0.0229076	0.163428	0.888526	19.7157
			ebi-a-GCST90016948	rs912860	A	G	0.229046	0.0483124	9.29929e-07	-0.801468	0.392139	0.0409694	22.4765
			ebi-a-GCST90016948	rs9586501	G	A	0.0592681	0.0127329	2.58988e-06	-0.164927	0.141636	0.244245	21.6664
			ebi-a-GCST90016948	rs9958960	G	A	-0.0914807	0.0173611	1.06324e-07	0.273549	0.171965	0.111672	27.7654
		Veillonellaceae	ebi-a-GCST90016956	rs111810795	C	T	-0.0867108	0.0180573	1.72926e-06	0.200546	0.207725	0.334326	23.059
			ebi-a-GCST90016956	rs114889439	A	G	-0.253809	0.0539169	6.19028e-06	0.499111	0.337507	0.139189	22.1597
			ebi-a-GCST90016956	rs11700976	C	A	0.0503337	0.0113763	9.2538e-06	-0.0682401	0.124892	0.584795	19.5756
			ebi-a-GCST90016956	rs12186441	G	A	0.208096	0.0453999	4.52856e-06	-0.521749	0.299699	0.0816996	21.0096
			ebi-a-GCST90016956	rs12668619	A	G	0.055301	0.0117654	2.57365e-06	-0.0727769	0.133072	0.58445	22.0929
			ebi-a-GCST90016956	rs12741784	C	T	-0.0621452	0.0119266	1.28493e-07	-0.0671137	0.142163	0.636863	27.1508
			ebi-a-GCST90016956	rs1442060	A	G	0.0514024	0.0112125	4.50671e-06	-0.0232202	0.126013	0.853802	21.0166
			ebi-a-GCST90016956	rs1693340	T	C	0.0818934	0.018245	9.25273e-06	0.0591068	0.240584	0.805929	20.147
			ebi-a-GCST90016956	rs2175069	G	A	0.0526752	0.0114886	4.63554e-06	-0.0204022	0.12935	0.87467	21.0222
			ebi-a-GCST90016956	rs2561116	T	G	-0.083617	0.0187159	7.88515e-06	0.105693	0.271179	0.69672	19.9603
			ebi-a-GCST90016956	rs2585520	G	T	-0.0904972	0.0200428	5.26926e-06	0.0323389	0.31704	0.918755	20.387
			ebi-a-GCST90016956	rs4263802	A	G	-0.050942	0.0114921	7.45006e-06	0.000669812	0.132372	0.995963	19.6496
			ebi-a-GCST90016956	rs4461038	G	A	0.0554965	0.0119467	3.73474e-06	-0.117466	0.13708	0.39149	21.5792
			ebi-a-GCST90016956	rs4797169	T	C	0.0587799	0.0128297	4.49345e-06	0.155199	0.146185	0.28839	20.9906
			ebi-a-GCST90016956	rs61264131	A	C	0.202367	0.0464388	6.74544e-06	-0.00414276	0.214815	0.984614	18.9897
			ebi-a-GCST90016956	rs6692542	G	A	-0.0534397	0.0118254	8.67981e-06	0.0777107	0.131177	0.553577	20.4219
			ebi-a-GCST90016956	rs6909981	C	T	-0.0638696	0.0141765	5.47621e-06	0.281243	0.187235	0.133076	20.2979
			ebi-a-GCST90016956	rs79535861	A	C	0.100666	0.0207016	1.57688e-06	-0.208606	0.221787	0.346925	23.646
			ebi-a-GCST90016956	rs9345168	A	C	-0.0509102	0.0113253	8.48887e-06	0.126782	0.125338	0.311768	20.2074
	Genus	Family XIII	ebi-a-GCST90017008	rs11126423	T	C	-0.0904399	0.0196301	5.91248e-06	-0.0839636	0.215584	0.696928	21.2263
			ebi-a-GCST90017008	rs11736617	G	A	-0.0759493	0.0172101	9.02049e-06	-0.199072	0.272415	0.464921	19.4751
			ebi-a-GCST90017008	rs12812672	T	C	-0.096065	0.020828	2.55806e-06	0.305879	0.236004	0.194949	21.2733
			ebi-a-GCST90017008	rs149302	T	C	-0.0645635	0.0143225	7.48187e-06	0.0863485	0.146679	0.556069	20.3206
			ebi-a-GCST90017008	rs16840310	G	A	0.0608052	0.0122149	6.75118e-07	0.0335957	0.127743	0.792554	24.78
			ebi-a-GCST90017008	rs16940167	C	T	0.0732552	0.0159898	3.90841e-06	-0.218732	0.159394	0.169977	20.989
			ebi-a-GCST90017008	rs17156849	G	A	-0.112891	0.0245292	4.1917e-06	0.0598021	0.26383	0.820681	21.1813
			ebi-a-GCST90017008	rs62029761	A	G	0.128753	0.0276002	3.89081e-06	-0.0887458	0.273653	0.74571	21.7616
			ebi-a-GCST90017008	rs62200412	C	T	-0.0800851	0.0163834	5.80216e-07	0.282203	0.145225	0.0519888	23.8944
			ebi-a-GCST90017008	rs72730932	C	A	-0.0899559	0.0177107	6.88763e-07	-0.135088	0.212507	0.52498	25.7981
			ebi-a-GCST90017008	rs739451	C	T	0.0649589	0.0147534	7.87807e-06	0.0602925	0.155079	0.697434	19.3862
			ebi-a-GCST90017008	rs9276029	A	G	-0.0811384	0.0185669	8.92771e-06	0.389351	0.132224	0.00323348	19.0974
			ebi-a-GCST90017008	rs9837139	A	G	0.10752	0.0240482	8.70803e-06	-0.112149	0.226375	0.620309	19.99
		Fusicatenibacter	ebi-a-GCST90017011	rs10439674	A	G	-0.0572129	0.0130007	7.68493e-06	0.174376	0.15544	0.261939	19.3666
			ebi-a-GCST90017011	rs167879	T	C	0.0659543	0.0148763	5.86894e-06	-0.183646	0.174221	0.291837	19.6561
			ebi-a-GCST90017011	rs1864685	A	C	-0.0494799	0.0108105	4.96158e-06	-0.0575578	0.127346	0.651282	20.9491
			ebi-a-GCST90017011	rs2025938	G	A	-0.0967298	0.0205426	2.98834e-06	0.18028	0.249391	0.469753	22.1722
			ebi-a-GCST90017011	rs206581	A	G	-0.0568339	0.0127894	8.95757e-06	-0.0658989	0.151954	0.664525	19.7476
			ebi-a-GCST90017011	rs2132128	G	A	-0.0771914	0.0160344	1.07686e-06	0.0113704	0.208855	0.956583	23.1757
			ebi-a-GCST90017011	rs3303	T	C	-0.0953657	0.020407	3.93895e-06	0.00664842	0.254658	0.979172	21.8387
			ebi-a-GCST90017011	rs4378146	A	C	-0.0616691	0.0125259	7.20444e-07	0.179628	0.142369	0.207055	24.2391
			ebi-a-GCST90017011	rs60254196	G	A	0.0492427	0.0109365	5.46739e-06	-0.237168	0.125787	0.0593663	20.2734
			ebi-a-GCST90017011	rs62187631	T	C	-0.0710571	0.015924	4.54527e-06	0.260572	0.157685	0.0984374	19.9118
			ebi-a-GCST90017011	rs62353480	A	G	-0.0701397	0.0145589	1.56769e-06	-0.124923	0.16662	0.453404	23.2098
			ebi-a-GCST90017011	rs6515626	G	A	0.141575	0.0313559	7.28652e-06	-0.0434126	0.246545	0.860228	20.3861
			ebi-a-GCST90017011	rs704418	C	T	-0.0739124	0.0151073	7.77428e-07	0.247502	0.188305	0.188722	23.9365
			ebi-a-GCST90017011	rs73103914	A	G	-0.0597324	0.0134458	8.29564e-06	0.191421	0.176785	0.278903	19.7354
			ebi-a-GCST90017011	rs792108	C	T	0.0508345	0.0113843	8.49533e-06	-0.322567	0.127163	0.0111921	19.939
			ebi-a-GCST90017011	rs8028026	G	A	0.0792146	0.0180505	8.06325e-06	0.0441241	0.215328	0.837638	19.2589
			ebi-a-GCST90017011	rs8063430	T	C	-0.104026	0.022217	4.9289e-06	0.0181073	0.284402	0.949234	21.9237
			ebi-a-GCST90017011	rs9905659	G	A	-0.061617	0.0136576	7.30988e-06	0.0331602	0.160043	0.835857	20.3541
		Paraprevotella	ebi-a-GCST90017040	rs10842464	C	T	0.0758215	0.0172568	6.59721e-06	-0.235622	0.135793	0.0827142	19.3048
			ebi-a-GCST90017040	rs140997932	T	C	-0.162376	0.0354178	2.1112e-06	-0.0741654	0.27193	0.785055	21.0184
			ebi-a-GCST90017040	rs145020347	A	G	-0.12465	0.0262323	4.03005e-06	0.154025	0.174746	0.37809	22.5794
			ebi-a-GCST90017040	rs17109926	A	G	-0.0988335	0.0216172	6.75274e-06	0.163833	0.140855	0.244777	20.903
			ebi-a-GCST90017040	rs17785622	A	G	0.248065	0.0524304	1.92659e-06	-0.392396	0.322669	0.223948	22.3854
			ebi-a-GCST90017040	rs2081023	A	G	-0.122561	0.0236507	2.63797e-07	0.0729381	0.180512	0.686167	26.8545
			ebi-a-GCST90017040	rs3008582	T	C	0.10572	0.0227246	4.35993e-06	-0.0200486	0.161994	0.901504	21.6432
			ebi-a-GCST90017040	rs3801748	G	A	0.0779721	0.0171691	5.20176e-06	0.0605669	0.129882	0.640987	20.6245
			ebi-a-GCST90017040	rs4756632	G	T	-0.138905	0.0289897	3.81751e-06	-0.0935725	0.187952	0.618587	22.9588
			ebi-a-GCST90017040	rs4767113	C	T	0.0882466	0.018382	2.14358e-06	-0.215089	0.13368	0.107618	23.0468
			ebi-a-GCST90017040	rs7240324	T	G	-0.10229	0.0226948	5.95895e-06	0.024324	0.143754	0.865635	20.3149
			ebi-a-GCST90017040	rs9602779	A	C	-0.106692	0.0220264	6.9274e-07	-0.0660148	0.14496	0.64882	23.4626
			ebi-a-GCST90017040	rs9900242	A	G	-0.0852967	0.0175212	1.14067e-06	0.278618	0.13155	0.0341783	23.6994
		Ruminiclostridium6	ebi-a-GCST90017050	rs10829821	T	C	-0.097606	0.0216072	3.47144e-06	0.177099	0.216253	0.41282	20.4059
			ebi-a-GCST90017050	rs116969552	A	G	-0.166823	0.0376681	9.15946e-06	0.518	0.376258	0.1686	19.6139
			ebi-a-GCST90017050	rs11992182	A	C	0.0625299	0.0137876	4.64836e-06	0.0756337	0.149909	0.613888	20.5683
			ebi-a-GCST90017050	rs1756364	G	T	0.0999189	0.0197169	2.53653e-07	-0.290218	0.192464	0.131577	25.6814
			ebi-a-GCST90017050	rs2548459	C	T	0.0554866	0.0122755	6.40206e-06	-0.00979291	0.126549	0.938318	20.4314
			ebi-a-GCST90017050	rs35362464	C	A	0.0720077	0.0165387	8.99146e-06	-0.118737	0.183383	0.51732	18.9564
			ebi-a-GCST90017050	rs61060922	T	G	0.15913	0.0322283	1.08648e-06	-0.0822164	0.347238	0.812834	24.3798
			ebi-a-GCST90017050	rs663262	C	T	0.13498	0.0310715	3.39414e-06	-0.142033	0.330081	0.666979	18.8718
			ebi-a-GCST90017050	rs67479537	T	C	0.118994	0.026487	9.30208e-06	-0.101847	0.295135	0.73003	20.1829
			ebi-a-GCST90017050	rs71414120	T	G	0.200894	0.0406434	1.07696e-06	-0.43072	0.282101	0.126803	24.4317
			ebi-a-GCST90017050	rs72991535	T	G	0.135604	0.0295174	4.9537e-06	-0.0148716	0.338931	0.965002	21.1052
			ebi-a-GCST90017050	rs73176030	T	C	0.058665	0.013208	7.28887e-06	-0.227898	0.139214	0.101623	19.728
			ebi-a-GCST90017050	rs77193512	A	G	0.0736533	0.0153163	1.29587e-06	-0.205446	0.144874	0.156162	23.1247
			ebi-a-GCST90017050	rs792058	G	A	0.0554234	0.0125423	8.57946e-06	0.0176869	0.127001	0.88924	19.5268
			ebi-a-GCST90017050	rs79968172	G	A	0.11614	0.0243083	1.66054e-06	0.183334	0.263431	0.486462	22.8273
			ebi-a-GCST90017050	rs9555756	A	C	-0.0804138	0.0176692	7.10133e-06	0.0198375	0.223885	0.929395	20.7123
		Ruminococcus1	ebi-a-GCST90017062	rs10167839	A	G	0.0519509	0.0116306	8.09245e-06	-0.30349	0.13013	0.0196897	19.9518
			ebi-a-GCST90017062	rs11783695	G	T	-0.0734114	0.0161398	4.72683e-06	0.142499	0.171096	0.404924	20.6886
			ebi-a-GCST90017062	rs17781867	C	T	0.0999271	0.0211728	1.96336e-06	0.0843877	0.247744	0.733387	22.2746
			ebi-a-GCST90017062	rs3819978	C	T	-0.11504	0.0260137	8.74138e-06	-0.209219	0.239836	0.383022	19.5566
			ebi-a-GCST90017062	rs6105066	T	C	-0.0607052	0.013425	5.05918e-06	0.0298224	0.142047	0.833709	20.4467
			ebi-a-GCST90017062	rs6493760	T	C	-0.0535262	0.0115885	3.38361e-06	0.0236471	0.130962	0.856709	21.3343
			ebi-a-GCST90017062	rs7117576	A	G	0.0829505	0.0170891	6.47978e-07	0.063884	0.216646	0.768088	23.5613
			ebi-a-GCST90017062	rs7583465	C	T	0.0527654	0.0112619	2.55611e-06	-0.0842909	0.124971	0.500003	21.9521
			ebi-a-GCST90017062	rs78572139	G	A	0.125038	0.0279411	5.23106e-06	-0.313236	0.208312	0.132663	20.0261
			ebi-a-GCST90017062	rs78613526	G	A	0.167497	0.0367639	5.11423e-06	-0.507204	0.289789	0.0800737	20.7573
	Phylum	Firmicutes	ebi-a-GCST90017114	rs112334273	G	A	0.0627459	0.0127415	9.26446e-07	-0.0941793	0.139677	0.500142	24.251
			ebi-a-GCST90017114	rs2009919	C	T	-0.0536457	0.0106294	4.94721e-07	0.125567	0.126401	0.320512	25.4714
			ebi-a-GCST90017114	rs2273429	A	G	-0.0702112	0.0153063	9.26232e-06	-0.334981	0.205119	0.102447	21.0413
			ebi-a-GCST90017114	rs2332027	A	G	0.0482656	0.0104823	4.04548e-06	-0.133168	0.128496	0.300036	21.2013
			ebi-a-GCST90017114	rs2547978	G	A	-0.0465802	0.0105075	8.56841e-06	-0.0354102	0.128298	0.78255	19.6519
			ebi-a-GCST90017114	rs3792064	G	A	0.0897349	0.0182532	6.75492e-07	0.0355341	0.280318	0.899128	24.1682
			ebi-a-GCST90017114	rs3852931	T	C	0.0482086	0.0105	4.52595e-06	-0.00916768	0.130391	0.943948	21.08
			ebi-a-GCST90017114	rs4750583	G	A	-0.0616007	0.0137936	5.78562e-06	0.287064	0.161116	0.0747946	19.9442
			ebi-a-GCST90017114	rs56199908	T	C	-0.186194	0.041051	8.66662e-06	0.231739	0.268129	0.387432	20.5723
			ebi-a-GCST90017114	rs6814436	C	T	-0.0680205	0.0150844	6.80456e-06	0.229462	0.177135	0.195181	20.334
			ebi-a-GCST90017114	rs6815608	C	T	-0.0935765	0.0210869	7.23852e-06	-0.0758351	0.174853	0.664502	19.6928
			ebi-a-GCST90017114	rs7247191	T	C	-0.0713033	0.0157424	4.73097e-06	0.186008	0.211881	0.380002	20.5153
			ebi-a-GCST90017114	rs72738886	T	C	0.0864609	0.0190398	7.67892e-06	-0.238035	0.232938	0.306836	20.6212
			ebi-a-GCST90017114	rs72771021	C	T	-0.141357	0.0308303	5.12436e-06	0.25084	0.248176	0.312144	21.0222
			ebi-a-GCST90017114	rs8085381	A	G	-0.0647291	0.0146219	8.67261e-06	0.027467	0.160887	0.864442	19.5971
			ebi-a-GCST90017114	rs992074	T	C	-0.233491	0.050901	8.51609e-06	0.38771	0.398718	0.330856	21.042
Vitamin B12 deficiency	Class	Verrucomicrobiae	ebi-a-GCST90016923	rs111862613	T	C	0.090699	0.0196746	3.73844e-06	-0.0650357	0.0748763	0.38508	21.2517
			ebi-a-GCST90016923	rs117107102	A	G	0.204683	0.0431572	2.91823e-06	-0.120256	0.131165	0.359229	22.4935
			ebi-a-GCST90016923	rs11729256	T	C	0.0749798	0.0150177	6.73085e-07	-0.0789702	0.074091	0.28649	24.9277
			ebi-a-GCST90016923	rs12908520	G	A	0.0618926	0.0130946	2.17165e-06	-0.079259	0.0562354	0.158712	22.3405
			ebi-a-GCST90016923	rs2602429	T	C	-0.0746844	0.0156194	2.58297e-06	0.0147682	0.0638869	0.817189	22.8629
			ebi-a-GCST90016923	rs4242783	A	G	-0.0689292	0.0147693	2.63615e-06	0.000370343	0.0622511	0.995253	21.7814
			ebi-a-GCST90016923	rs4936098	G	A	-0.0648843	0.0135928	1.1222e-06	0.1189	0.0584777	0.0420272	22.7856
			ebi-a-GCST90016923	rs61779207	G	A	-0.0758309	0.0167762	6.7228e-06	0.0256165	0.0674694	0.704187	20.4317
			ebi-a-GCST90016923	rs74542928	T	C	0.112164	0.0236422	1.63222e-06	-0.182296	0.130164	0.16136	22.5077
			ebi-a-GCST90016923	rs9349825	A	G	-0.0704036	0.0147128	2.53688e-06	0.0670756	0.0708538	0.343804	22.8981
			ebi-a-GCST90016923	rs941682	G	A	-0.0631436	0.0143767	9.60993e-06	0.144015	0.0623865	0.0209749	19.2904
	Family	Enterobacteriaceae	ebi-a-GCST90016936	rs11026530	T	C	0.0822408	0.0186379	9.42692e-06	0.098329	0.0781565	0.208354	19.4707
			ebi-a-GCST90016936	rs2374342	C	A	0.0582927	0.0126195	4.51617e-06	0.0595974	0.0564961	0.291474	21.3375
			ebi-a-GCST90016936	rs35673018	G	A	0.0899642	0.0202934	7.63115e-06	0.129584	0.0971218	0.182126	19.653
			ebi-a-GCST90016936	rs504442	T	G	0.084159	0.0189479	5.17095e-06	0.107012	0.0915739	0.24257	19.7278
			ebi-a-GCST90016936	rs62210023	A	G	0.0606754	0.0130125	3.13163e-06	0.0634899	0.0585721	0.278382	21.7422
			ebi-a-GCST90016936	rs78143293	A	G	-0.0848521	0.0170415	1.19564e-06	-0.0847814	0.08564	0.322187	24.7919
			ebi-a-GCST90016936	rs79757635	C	A	0.0758597	0.0171286	9.31859e-06	0.0282261	0.0819245	0.730442	19.6146
		Rhodospirillaceae	ebi-a-GCST90016949	rs1035406	G	A	-0.11354	0.0250863	5.84454e-06	-0.0773235	0.086844	0.373266	20.4845
			ebi-a-GCST90016949	rs11591293	G	T	0.0743184	0.0158724	2.67147e-06	0.000617508	0.0561183	0.991221	21.9234
			ebi-a-GCST90016949	rs13336560	C	T	-0.0701719	0.0158061	9.17339e-06	-0.0294844	0.0567786	0.603559	19.7096
			ebi-a-GCST90016949	rs1549633	A	C	0.0999312	0.0218634	4.70392e-06	0.0443721	0.0871829	0.610784	20.8914
			ebi-a-GCST90016949	rs1923415	A	G	-0.0999238	0.0227326	9.63696e-06	0.0438263	0.0974445	0.652885	19.3214
			ebi-a-GCST90016949	rs3754624	C	T	0.0971389	0.0200064	1.71479e-06	0.183487	0.0683663	0.0072773	23.5748
			ebi-a-GCST90016949	rs4278423	T	C	0.107529	0.0235725	3.12018e-06	0.00575544	0.113808	0.959667	20.8085
			ebi-a-GCST90016949	rs55876211	C	T	-0.0911851	0.0196395	2.86682e-06	-0.00387909	0.0639921	0.951663	21.5569
			ebi-a-GCST90016949	rs61933850	G	A	0.164808	0.0360647	7.22587e-06	-0.069618	0.0822399	0.397261	20.883
			ebi-a-GCST90016949	rs6679026	T	C	0.111984	0.0251088	9.94672e-06	0.0646124	0.0926252	0.485447	19.8912
			ebi-a-GCST90016949	rs7001029	C	T	0.117366	0.0261324	5.34749e-06	-0.0157036	0.0966212	0.870891	20.1709
			ebi-a-GCST90016949	rs72714493	A	G	0.0816858	0.0180791	7.3492e-06	0.171377	0.0781922	0.0283981	20.4145
			ebi-a-GCST90016949	rs74354280	C	T	-0.0911896	0.0204907	6.67298e-06	-0.0307106	0.0620676	0.620746	19.8051
			ebi-a-GCST90016949	rs76784716	A	G	0.136049	0.0285767	1.48988e-06	0.0717345	0.0884241	0.41722	22.6656
			ebi-a-GCST90016949	rs9813022	A	G	-0.0842444	0.0163583	2.53122e-07	-0.0970087	0.0575164	0.0916748	26.522
		Verrucomicrobiaceae	ebi-a-GCST90016957	rs111862613	T	C	0.0907065	0.0196746	3.7313e-06	-0.0650357	0.0748763	0.38508	21.2552
			ebi-a-GCST90016957	rs117107102	A	G	0.204683	0.0431572	2.91823e-06	-0.120256	0.131165	0.359229	22.4935
			ebi-a-GCST90016957	rs11729256	T	C	0.0749798	0.0150177	6.73085e-07	-0.0789702	0.074091	0.28649	24.9277
			ebi-a-GCST90016957	rs12908520	G	A	0.0619104	0.0130946	2.15139e-06	-0.079259	0.0562354	0.158712	22.3534
			ebi-a-GCST90016957	rs2602429	T	C	-0.0745516	0.0156195	2.69942e-06	0.0147682	0.0638869	0.817189	22.7814
			ebi-a-GCST90016957	rs4242783	A	G	-0.0687992	0.0147694	2.75442e-06	0.000370343	0.0622511	0.995253	21.6991
			ebi-a-GCST90016957	rs4936098	G	A	-0.0648691	0.0135928	1.1293e-06	0.1189	0.0584777	0.0420272	22.775
			ebi-a-GCST90016957	rs61779207	G	A	-0.0758811	0.0167762	6.63025e-06	0.0256165	0.0674694	0.704187	20.4588
			ebi-a-GCST90016957	rs74542928	T	C	0.112124	0.0236422	1.64611e-06	-0.182296	0.130164	0.16136	22.4917
			ebi-a-GCST90016957	rs9349825	A	G	-0.0704354	0.0147128	2.51287e-06	0.0670756	0.0708538	0.343804	22.9188
			ebi-a-GCST90016957	rs941682	G	A	-0.0631526	0.0143767	9.5812e-06	0.144015	0.0623865	0.0209749	19.2959
	Genus	Akkermansia	ebi-a-GCST90016961	rs111862613	T	C	0.0911199	0.0196748	3.39234e-06	-0.0650357	0.0748763	0.38508	21.4489
			ebi-a-GCST90016961	rs117107102	A	G	0.204406	0.0431629	3.01141e-06	-0.120256	0.131165	0.359229	22.4267
			ebi-a-GCST90016961	rs11729256	T	C	0.0750473	0.0150184	6.58385e-07	-0.0789702	0.074091	0.28649	24.9702
			ebi-a-GCST90016961	rs12908520	G	A	0.061772	0.0130954	2.2648e-06	-0.079259	0.0562354	0.158712	22.2508
			ebi-a-GCST90016961	rs2602429	T	C	-0.0745352	0.0156201	2.71569e-06	0.0147682	0.0638869	0.817189	22.7696
			ebi-a-GCST90016961	rs4242783	A	G	-0.0685454	0.0147701	2.99799e-06	0.000370343	0.0622511	0.995253	21.5372
			ebi-a-GCST90016961	rs4936098	G	A	-0.0649225	0.0135934	1.1036e-06	0.1189	0.0584777	0.0420272	22.8105
			ebi-a-GCST90016961	rs61779207	G	A	-0.0760539	0.0167769	6.32121e-06	0.0256165	0.0674694	0.704187	20.5504
			ebi-a-GCST90016961	rs74542928	T	C	0.112623	0.0236434	1.4802e-06	-0.182296	0.130164	0.16136	22.69
			ebi-a-GCST90016961	rs9349825	A	G	-0.0703407	0.0147133	2.59884e-06	0.0670756	0.0708538	0.343804	22.8556
			ebi-a-GCST90016961	rs941682	G	A	-0.0632957	0.0143777	9.17128e-06	0.144015	0.0623865	0.0209749	19.3807
		Coprococcus2	ebi-a-GCST90016984	rs10070053	A	G	0.0594312	0.0135375	7.64874e-06	0.0583376	0.0565229	0.302022	19.2731
			ebi-a-GCST90016984	rs12634070	T	C	0.0736486	0.0164921	9.95108e-06	0.0352743	0.0638077	0.580385	19.9424
			ebi-a-GCST90016984	rs2482516	C	T	0.0754415	0.0164619	4.72335e-06	-0.00364166	0.0668066	0.956528	21.002
			ebi-a-GCST90016984	rs35890118	A	G	-0.066536	0.0147661	8.25962e-06	-0.072353	0.0640196	0.258405	20.304
			ebi-a-GCST90016984	rs61823518	A	C	-0.0955381	0.0215724	6.68252e-06	-0.0821925	0.0904049	0.363266	19.6136
			ebi-a-GCST90016984	rs6677933	C	T	-0.0804405	0.0164216	1.185e-06	-0.120196	0.0788504	0.127421	23.9949
			ebi-a-GCST90016984	rs72680320	T	C	-0.0649382	0.013919	2.27117e-06	-0.0437117	0.058844	0.457578	21.7663
			ebi-a-GCST90016984	rs9426473	A	G	0.0727361	0.0161662	6.30681e-06	0.0583653	0.0635233	0.3582	20.2434
		Coprococcus3	ebi-a-GCST90016985	rs10810043	G	A	-0.0515518	0.0115923	9.27428e-06	0.0955171	0.059296	0.107212	19.7765
			ebi-a-GCST90016985	rs11077359	C	T	0.0645443	0.0148833	9.63607e-06	-0.0903369	0.0738746	0.22139	18.8069
			ebi-a-GCST90016985	rs11080344	C	T	0.0516921	0.0113054	4.78696e-06	-0.042293	0.055891	0.449227	20.9063
			ebi-a-GCST90016985	rs13247359	G	A	0.051211	0.0113031	7.32605e-06	-0.069686	0.0562055	0.215033	20.5273
			ebi-a-GCST90016985	rs13394391	C	T	-0.0709302	0.0150918	2.20318e-06	-0.0181274	0.0765862	0.812895	22.0892
			ebi-a-GCST90016985	rs178271	C	T	-0.145257	0.0294239	7.81088e-07	0.00284003	0.210066	0.989213	24.371
			ebi-a-GCST90016985	rs4575475	A	G	-0.0619514	0.0137787	7.04288e-06	-0.0302073	0.0663427	0.648878	20.2156
			ebi-a-GCST90016985	rs7521171	A	G	0.0596434	0.0129279	4.32245e-06	-0.032384	0.0605561	0.592804	21.2848
			ebi-a-GCST90016985	rs8100692	T	C	0.0577411	0.0113476	4.16457e-07	-0.0652672	0.055937	0.243292	25.8918
		Enterorhabdus	ebi-a-GCST90016992	rs10098492	T	C	0.132323	0.0293688	6.40575e-06	0.196316	0.119155	0.099442	20.3001
			ebi-a-GCST90016992	rs114731706	T	G	0.182308	0.0382298	2.1734e-06	0.0937684	0.157697	0.552104	22.7409
			ebi-a-GCST90016992	rs2051957	C	T	0.0843291	0.0189864	8.89857e-06	0.0453995	0.0704637	0.519383	19.7274
			ebi-a-GCST90016992	rs3017103	G	A	-0.0980897	0.0208995	2.94042e-06	-0.102853	0.0715137	0.150371	22.028
			ebi-a-GCST90016992	rs73331712	T	C	0.26199	0.055123	4.8492e-06	0.141269	0.137928	0.30573	22.5894
			ebi-a-GCST90016992	rs77655283	G	A	0.132988	0.0298306	5.88044e-06	-0.0405085	0.110177	0.713121	19.8747
		Lachnospiraceae	ebi-a-GCST90017021	rs10093861	G	A	-0.0568869	0.0121152	3.05626e-06	0.0475474	0.0564841	0.399909	22.0477
			ebi-a-GCST90017021	rs1254846	A	G	-0.105963	0.0232501	5.59667e-06	-0.100424	0.0800247	0.209512	20.7711
			ebi-a-GCST90017021	rs1363769	C	T	0.200628	0.0449372	1.58161e-06	-0.0420023	0.153458	0.78431	19.9329
			ebi-a-GCST90017021	rs2322265	C	T	-0.0666305	0.0141577	5.20811e-06	-0.0567785	0.0635749	0.371806	22.1493
			ebi-a-GCST90017021	rs2862811	C	T	-0.0564927	0.0121736	3.91913e-06	-0.037506	0.0604677	0.535083	21.5351
			ebi-a-GCST90017021	rs35035870	T	C	-0.190615	0.0414403	2.62029e-06	-0.112762	0.141504	0.425519	21.1577
			ebi-a-GCST90017021	rs3999074	G	T	-0.0550587	0.0121847	6.55043e-06	0.00138184	0.0559098	0.980282	20.4184
			ebi-a-GCST90017021	rs4452603	T	G	0.0604208	0.0135965	8.98194e-06	0.0454715	0.063037	0.470697	19.7478
			ebi-a-GCST90017021	rs7249113	G	A	0.0679483	0.0133496	3.721e-07	0.130637	0.0611638	0.0326911	25.9072
			ebi-a-GCST90017021	rs72793667	A	G	-0.116881	0.0246589	1.63422e-06	-0.166688	0.142655	0.242616	22.4668
			ebi-a-GCST90017021	rs9308097	G	A	-0.055381	0.0123659	7.47291e-06	0.0433572	0.0556361	0.435803	20.0572
			ebi-a-GCST90017021	rs9788306	C	T	-0.062804	0.0130744	1.38618e-06	-0.100251	0.0615712	0.103479	23.0744
		Lactococcus	ebi-a-GCST90017031	rs10417872	G	T	-0.118306	0.024522	1.28677e-06	0.136562	0.0614406	0.0262386	23.2756
			ebi-a-GCST90017031	rs123059	C	T	0.13671	0.0274694	1.26561e-06	-0.0771097	0.0674263	0.252784	24.7686
			ebi-a-GCST90017031	rs12621813	G	A	0.108423	0.0239978	6.6083e-06	-0.0360259	0.0630568	0.56778	20.4127
			ebi-a-GCST90017031	rs17168302	G	A	0.191857	0.0424761	6.28608e-06	-0.0714908	0.091581	0.435021	20.4017
			ebi-a-GCST90017031	rs2293361	C	T	-0.199221	0.0430969	1.39592e-06	0.0316913	0.12377	0.797912	21.3687
			ebi-a-GCST90017031	rs4766997	C	T	0.114599	0.023839	2.06144e-06	-0.103915	0.0564125	0.0654666	23.1092
			ebi-a-GCST90017031	rs55910161	C	T	0.146426	0.0307367	2.36211e-06	0.0174114	0.0886194	0.844239	22.6946
			ebi-a-GCST90017031	rs6674304	C	T	0.200758	0.0442121	6.1776e-06	0.210248	0.146288	0.150654	20.6188
			ebi-a-GCST90017031	rs7992246	C	T	-0.104232	0.0230786	4.44723e-06	0.0126566	0.0570277	0.824363	20.3978
		Ruminococcaceae UCG002	ebi-a-GCST90017053	rs10916131	C	T	-0.069333	0.0146753	2.87495e-06	-0.0686338	0.07502	0.360258	22.3206
			ebi-a-GCST90017053	rs10927423	C	A	-0.0713617	0.0147712	8.49513e-07	-0.0827792	0.0727705	0.255314	23.3399
			ebi-a-GCST90017053	rs10964441	G	A	-0.14906	0.034486	7.45109e-06	0.0920901	0.0929127	0.321614	18.6826
			ebi-a-GCST90017053	rs113147300	A	G	-0.075842	0.0164562	7.69148e-06	-0.0175264	0.0805898	0.827836	21.2403
			ebi-a-GCST90017053	rs11607472	A	G	-0.0780229	0.0176325	7.18671e-06	0.189035	0.11051	0.0871606	19.5802
			ebi-a-GCST90017053	rs116974815	C	A	-0.189731	0.0396566	2.02516e-06	0.282728	0.100654	0.00497084	22.89
			ebi-a-GCST90017053	rs11750293	G	T	-0.0578304	0.0120512	1.76137e-06	0.0478496	0.0580862	0.410071	23.0278
			ebi-a-GCST90017053	rs12463378	A	G	-0.0522061	0.0112086	2.95522e-06	-0.0163969	0.0607372	0.787187	21.694
			ebi-a-GCST90017053	rs15256	C	T	0.0732376	0.016834	9.45649e-06	-0.109538	0.0864659	0.205214	18.9275
			ebi-a-GCST90017053	rs55793120	T	C	0.137396	0.027414	4.80673e-07	0.0530082	0.117432	0.651705	25.1191
			ebi-a-GCST90017053	rs57079348	T	G	-0.0765729	0.0172819	7.21822e-06	-0.059324	0.119597	0.619872	19.6321
			ebi-a-GCST90017053	rs6542556	G	A	-0.050974	0.011406	7.86122e-06	0.000305462	0.0573292	0.995749	19.9724
			ebi-a-GCST90017053	rs6793778	T	C	0.0558706	0.0125258	9.81296e-06	-0.158255	0.060894	0.00935341	19.8955
			ebi-a-GCST90017053	rs7120052	A	C	0.0624796	0.0135523	1.96897e-06	-0.0477022	0.0711615	0.502642	21.2545
			ebi-a-GCST90017053	rs7155595	C	A	0.0569929	0.0116986	1.14932e-06	-0.038299	0.0606726	0.527883	23.7342
			ebi-a-GCST90017053	rs7249614	G	A	0.0492778	0.0110807	9.07382e-06	-0.00862654	0.0580336	0.881832	19.7774
			ebi-a-GCST90017053	rs7342369	A	C	0.0527803	0.0116023	5.66122e-06	-0.0906652	0.0619223	0.143146	20.6945
			ebi-a-GCST90017053	rs76847269	A	G	0.163508	0.0356151	5.1719e-06	0.0577911	0.176307	0.743072	21.077
			ebi-a-GCST90017053	rs77564310	A	C	-0.0713093	0.0140855	3.28617e-07	-0.00124096	0.0689592	0.985642	25.63
			ebi-a-GCST90017053	rs79016051	C	T	-0.0887747	0.0189424	2.33744e-06	-0.0224805	0.0827359	0.785842	21.9638
			ebi-a-GCST90017053	rs882348	A	G	-0.0799946	0.0178618	5.44854e-06	-0.0132097	0.0865742	0.878728	20.0572
		Ruminococcaceae UCG011	ebi-a-GCST90017059	rs10274562	C	T	0.110917	0.0244556	6.49606e-06	-0.0299364	0.0572119	0.600797	20.5703
			ebi-a-GCST90017059	rs12636310	G	A	0.132725	0.0282037	2.81235e-06	-0.0262736	0.064523	0.683863	22.1459
			ebi-a-GCST90017059	rs12724320	C	T	-0.120881	0.0249229	1.51985e-06	0.088192	0.0573221	0.123918	23.5244
			ebi-a-GCST90017059	rs1416041	A	C	-0.182339	0.0339898	7.04417e-08	0.108852	0.068679	0.112979	28.7781
			ebi-a-GCST90017059	rs2729556	T	C	0.109097	0.0233699	3.18676e-06	0.00490029	0.0560385	0.930318	21.7927
			ebi-a-GCST90017059	rs4490371	T	C	-0.111816	0.0248963	7.74622e-06	0.0113272	0.0568702	0.842125	20.1715
			ebi-a-GCST90017059	rs79113084	C	T	-0.152166	0.0317519	2.06125e-06	0.19422	0.089785	0.0305281	22.9666
			ebi-a-GCST90017059	rs9729514	G	A	-0.184934	0.0394616	2.36772e-06	0.0883578	0.096601	0.360366	21.9626
	Order	Enterobacteriales	ebi-a-GCST90017098	rs11026530	T	C	0.0822408	0.0186379	9.42692e-06	0.098329	0.0781565	0.208354	19.4707
			ebi-a-GCST90017098	rs2374342	C	A	0.0582927	0.0126195	4.51617e-06	0.0595974	0.0564961	0.291474	21.3375
			ebi-a-GCST90017098	rs35673018	G	A	0.0899642	0.0202934	7.63115e-06	0.129584	0.0971218	0.182126	19.653
			ebi-a-GCST90017098	rs504442	T	G	0.084159	0.0189479	5.17095e-06	0.107012	0.0915739	0.24257	19.7278
			ebi-a-GCST90017098	rs62210023	A	G	0.0606754	0.0130125	3.13163e-06	0.0634899	0.0585721	0.278382	21.7422
			ebi-a-GCST90017098	rs78143293	A	G	-0.0848521	0.0170415	1.19564e-06	-0.0847814	0.08564	0.322187	24.7919
			ebi-a-GCST90017098	rs79757635	C	A	0.0758597	0.0171286	9.31859e-06	0.0282261	0.0819245	0.730442	19.6146
		Verrucomicrobiales	ebi-a-GCST90017108	rs111862613	T	C	0.090699	0.0196746	3.73844e-06	-0.0650357	0.0748763	0.38508	21.2517
			ebi-a-GCST90017108	rs117107102	A	G	0.204683	0.0431572	2.91823e-06	-0.120256	0.131165	0.359229	22.4935
			ebi-a-GCST90017108	rs11729256	T	C	0.0749798	0.0150177	6.73085e-07	-0.0789702	0.074091	0.28649	24.9277
			ebi-a-GCST90017108	rs12908520	G	A	0.0618926	0.0130946	2.17165e-06	-0.079259	0.0562354	0.158712	22.3405
			ebi-a-GCST90017108	rs2602429	T	C	-0.0746844	0.0156194	2.58297e-06	0.0147682	0.0638869	0.817189	22.8629
			ebi-a-GCST90017108	rs4242783	A	G	-0.0689292	0.0147693	2.63615e-06	0.000370343	0.0622511	0.995253	21.7814
			ebi-a-GCST90017108	rs4936098	G	A	-0.0648843	0.0135928	1.1222e-06	0.1189	0.0584777	0.0420272	22.7856
			ebi-a-GCST90017108	rs61779207	G	A	-0.0758309	0.0167762	6.7228e-06	0.0256165	0.0674694	0.704187	20.4317
			ebi-a-GCST90017108	rs74542928	T	C	0.112164	0.0236422	1.63222e-06	-0.182296	0.130164	0.16136	22.5077
			ebi-a-GCST90017108	rs9349825	A	G	-0.0704036	0.0147128	2.53688e-06	0.0670756	0.0708538	0.343804	22.8981
			ebi-a-GCST90017108	rs941682	G	A	-0.0631436	0.0143767	9.60993e-06	0.144015	0.0623865	0.0209749	19.2904
Vitamin D deficiency	Genus	Allisonella	ebi-a-GCST90016963	rs1901739	G	T	-0.115769	0.0248626	3.58798e-06	-0.0654478	0.0649799	0.313838	21.6816
			ebi-a-GCST90016963	rs35110698	T	C	-0.146322	0.0320852	5.72321e-06	0.0168122	0.0927261	0.856124	20.7974
			ebi-a-GCST90016963	rs35778461	C	T	0.146679	0.0297186	1.20629e-06	0.231823	0.0725282	0.00139197	24.3601
			ebi-a-GCST90016963	rs594561	T	C	-0.112231	0.0251681	9.41109e-06	-0.0777522	0.064615	0.228854	19.885
			ebi-a-GCST90016963	rs602075	G	A	-0.168974	0.0296976	3.56574e-08	0.0389812	0.0738986	0.59785	32.3741
			ebi-a-GCST90016963	rs6742198	A	G	-0.149152	0.0316484	3.34511e-06	-0.0912459	0.0758099	0.228738	22.2103
			ebi-a-GCST90016963	rs76904847	G	A	0.148523	0.0334857	6.08751e-06	0.00503487	0.0861657	0.953404	19.6729
			ebi-a-GCST90016963	rs7898615	T	G	0.167966	0.0373586	8.87279e-06	0.0963815	0.0942411	0.306444	20.2144
		Eubacterium	ebi-a-GCST90016998	rs12719051	A	G	0.0916626	0.0208183	7.11771e-06	0.160966	0.132219	0.223442	19.3863
			ebi-a-GCST90016998	rs182318	G	A	-0.0824941	0.0195615	8.39827e-06	0.120604	0.118133	0.307293	17.7845
			ebi-a-GCST90016998	rs2200429	A	G	-0.0888825	0.0198479	5.29724e-06	0.0641904	0.108446	0.553911	20.0541
			ebi-a-GCST90016998	rs265534	T	G	-0.0563756	0.0120127	2.26757e-06	0.0825563	0.0648794	0.203211	22.0242
			ebi-a-GCST90016998	rs4583233	A	C	0.0670205	0.0128122	2.83851e-07	-0.134957	0.0721719	0.0614922	27.3633
			ebi-a-GCST90016998	rs56080211	T	C	-0.123093	0.0282743	9.14282e-06	0.0792033	0.122208	0.516918	18.9532
			ebi-a-GCST90016998	rs6923695	T	G	0.103268	0.0229525	4.87405e-06	-0.10373	0.130689	0.427357	20.2428
		Lachnospiraceae	ebi-a-GCST90017022	rs117467633	T	C	-0.169687	0.0383169	9.13314e-06	-0.088034	0.171467	0.607659	19.6118
			ebi-a-GCST90017022	rs12127733	G	A	0.115182	0.0246006	3.10592e-06	-0.0531811	0.08481	0.530619	21.9219
			ebi-a-GCST90017022	rs12208226	C	A	-0.154739	0.0340372	9.74833e-06	-0.0191951	0.104379	0.854094	20.6677
			ebi-a-GCST90017022	rs12863463	G	A	-0.156365	0.0345372	6.03976e-06	-0.234655	0.122032	0.0544942	20.4977
			ebi-a-GCST90017022	rs17067076	G	A	-0.154631	0.0352194	5.61203e-06	-0.212482	0.100462	0.0344263	19.2765
			ebi-a-GCST90017022	rs1928659	T	C	0.102522	0.0226445	6.17234e-06	0.138491	0.0808395	0.0866842	20.4979
			ebi-a-GCST90017022	rs1929743	T	C	0.0837206	0.0190318	9.05503e-06	0.095931	0.0683701	0.160583	19.3511
			ebi-a-GCST90017022	rs3756315	A	G	-0.0883469	0.0188397	3.32583e-06	-0.0178073	0.0705833	0.800819	21.9905
			ebi-a-GCST90017022	rs6116753	G	A	0.0994748	0.0209139	2.92247e-06	-0.0758299	0.0845858	0.369993	22.6233
		Lactococcus	ebi-a-GCST90017031	rs10417872	G	T	-0.118306	0.024522	1.28677e-06	-0.0717118	0.0717974	0.317888	23.2756
			ebi-a-GCST90017031	rs123059	C	T	0.13671	0.0274694	1.26561e-06	-0.0231112	0.0784676	0.768352	24.7686
			ebi-a-GCST90017031	rs12621813	G	A	0.108423	0.0239978	6.6083e-06	0.0883374	0.0732047	0.227541	20.4127
			ebi-a-GCST90017031	rs17168302	G	A	0.191857	0.0424761	6.28608e-06	-0.0308706	0.104086	0.766782	20.4017
			ebi-a-GCST90017031	rs2293361	C	T	-0.199221	0.0430969	1.39592e-06	-0.0355456	0.144032	0.805071	21.3687
			ebi-a-GCST90017031	rs4766997	C	T	0.114599	0.023839	2.06144e-06	0.165822	0.0632329	0.00873152	23.1092
			ebi-a-GCST90017031	rs55910161	C	T	0.146426	0.0307367	2.36211e-06	0.107023	0.103347	0.300405	22.6946
			ebi-a-GCST90017031	rs6674304	C	T	0.200758	0.0442121	6.1776e-06	-0.0703349	0.172417	0.683321	20.6188
			ebi-a-GCST90017031	rs7992246	C	T	-0.104232	0.0230786	4.44723e-06	-0.0452042	0.0663197	0.495486	20.3978
		Ruminococcaceae UCG013	ebi-a-GCST90017060	rs11581881	C	T	0.0661211	0.0144736	4.72585e-06	0.0282431	0.0763155	0.71132	20.8702
			ebi-a-GCST90017060	rs12189346	G	A	0.0684961	0.014558	1.67954e-06	-0.00365283	0.0827673	0.964798	22.1375
			ebi-a-GCST90017060	rs12336782	T	C	-0.0856047	0.0189311	8.603e-06	-0.0887124	0.120093	0.460091	20.4477
			ebi-a-GCST90017060	rs12485353	G	A	-0.0607903	0.0130847	4.19382e-06	0.105576	0.0751185	0.159883	21.5845
			ebi-a-GCST90017060	rs12781711	C	T	-0.0656129	0.0117477	2.553e-08	-0.0995716	0.0749237	0.183857	31.1941
			ebi-a-GCST90017060	rs16918863	A	C	0.111491	0.0240157	4.15499e-06	0.0978766	0.132394	0.459734	21.5521
			ebi-a-GCST90017060	rs2730183	G	A	-0.0488692	0.0109907	8.43782e-06	-0.0905202	0.0659353	0.169794	19.7706
			ebi-a-GCST90017060	rs4385846	T	G	-0.0598404	0.0131807	6.46205e-06	-0.0230011	0.0822359	0.77971	20.6116
			ebi-a-GCST90017060	rs75088940	T	C	-0.0942968	0.0200712	2.55399e-06	-0.29122	0.129037	0.0240154	22.0723
			ebi-a-GCST90017060	rs76973485	G	T	0.194976	0.0418213	3.34981e-06	0.168377	0.165001	0.30751	21.7354
			ebi-a-GCST90017060	rs9313055	T	C	0.105087	0.023446	9.54707e-06	0.0232926	0.118622	0.844328	20.0891
		Tyzzerella3	ebi-a-GCST90017075	rs10898797	C	T	0.12238	0.0274683	8.85442e-06	-0.0593507	0.104426	0.569797	19.8499
			ebi-a-GCST90017075	rs112102233	A	G	-0.216348	0.0477575	6.17675e-06	0.165665	0.154922	0.284915	20.5221
			ebi-a-GCST90017075	rs1232220	T	G	0.143869	0.031828	7.90788e-06	-0.0566953	0.108583	0.601575	20.4322
			ebi-a-GCST90017075	rs17706273	T	C	-0.140368	0.0274708	5.87814e-07	-0.236704	0.122075	0.0525013	26.1092
			ebi-a-GCST90017075	rs191093	G	A	0.159008	0.0353306	6.76394e-06	-0.140119	0.105312	0.183348	20.2552
			ebi-a-GCST90017075	rs4904512	T	C	-0.117151	0.0250306	3.09272e-06	0.112505	0.0964114	0.243241	21.9053
			ebi-a-GCST90017075	rs55799124	A	G	-0.11435	0.0238604	1.33549e-06	-0.00409212	0.0729071	0.95524	22.9677
			ebi-a-GCST90017075	rs67476743	T	G	0.132164	0.022208	3.7405e-09	-0.0728701	0.0732484	0.319816	35.4166
			ebi-a-GCST90017075	rs6920448	C	T	-0.141081	0.0305446	4.15375e-06	-0.051832	0.112466	0.644892	21.3338
			ebi-a-GCST90017075	rs7019909	T	C	0.144156	0.0301626	1.76121e-06	-0.186691	0.0993059	0.0601146	22.8417
			ebi-a-GCST90017075	rs7333521	T	C	-0.207191	0.0453121	4.87607e-06	0.24719	0.183694	0.17841	20.908
			ebi-a-GCST90017075	rs75091807	G	T	-0.184966	0.0383029	1.70675e-06	0.129897	0.13595	0.339335	23.3196
			ebi-a-GCST90017075	rs7561370	C	T	-0.131341	0.0286292	1.51604e-06	0.0151921	0.0906771	0.866945	21.0466
Vitamin deficiency	Class	Lentisphaeria	ebi-a-GCST90016918	rs1002941	A	G	-0.105025	0.0233484	8.14836e-06	0.0434562	0.0431578	0.313976	20.2335
			ebi-a-GCST90016918	rs11770843	C	T	0.109431	0.0234879	1.9073e-06	0.0825824	0.0397438	0.0377216	21.7066
			ebi-a-GCST90016918	rs17114848	G	A	0.152377	0.0324332	4.05864e-06	0.0332387	0.062374	0.594107	22.0729
			ebi-a-GCST90016918	rs2031282	A	G	0.122368	0.0270329	4.38258e-06	-0.0133314	0.0488783	0.785048	20.4904
			ebi-a-GCST90016918	rs2825714	A	G	-0.13741	0.0289246	1.72211e-06	-0.0492709	0.0497127	0.32163	22.5685
			ebi-a-GCST90016918	rs62570196	C	T	-0.21635	0.0439866	1.07924e-06	-0.172002	0.0923146	0.0624324	24.1921
			ebi-a-GCST90016918	rs72640280	A	G	0.220207	0.0486196	5.18036e-06	0.0760868	0.0809059	0.346994	20.5135
			ebi-a-GCST90016918	rs77599476	A	G	0.230292	0.0480168	1.86132e-06	0.0661292	0.0813611	0.41634	23.0023
	Family	Alcaligenaceae	ebi-a-GCST90016926	rs112135816	T	G	-0.0775052	0.0171554	5.27667e-06	0.0241392	0.077457	0.75531	20.4108
			ebi-a-GCST90016926	rs1153990	A	G	-0.058727	0.0128306	5.96788e-06	0.116902	0.0391561	0.00283074	20.9499
			ebi-a-GCST90016926	rs147968	C	T	0.0489475	0.0110321	9.12704e-06	-0.0222334	0.0371797	0.54984	19.6854
			ebi-a-GCST90016926	rs28480294	C	T	0.0516967	0.0115503	6.60602e-06	-0.00873918	0.0388459	0.822002	20.0327
			ebi-a-GCST90016926	rs4033856	T	C	-0.081834	0.0168931	1.02903e-06	-0.0144882	0.0659136	0.826022	23.4665
			ebi-a-GCST90016926	rs62191117	A	G	0.0684302	0.0133636	2.75943e-07	-0.0409956	0.0459444	0.372238	26.221
			ebi-a-GCST90016926	rs62395635	T	C	0.110583	0.0238514	3.34696e-06	-0.0877559	0.0772647	0.256048	21.4956
			ebi-a-GCST90016926	rs6969323	A	C	-0.0593564	0.0129137	3.8858e-06	-0.00501921	0.0447451	0.910686	21.1268
			ebi-a-GCST90016926	rs74776516	T	G	-0.0944052	0.0213287	6.85046e-06	0.0554769	0.0737736	0.452058	19.5913
			ebi-a-GCST90016926	rs7638039	T	C	0.0603335	0.0127779	2.70477e-06	0.0102947	0.0431526	0.811443	22.2945
			ebi-a-GCST90016926	rs9537886	A	C	-0.0570888	0.0110683	2.35109e-07	0.00584989	0.0374325	0.875813	26.6036
	Genus	Allisonella	ebi-a-GCST90016963	rs1901739	G	T	-0.115769	0.0248626	3.58798e-06	-0.000723454	0.0372667	0.984512	21.6816
			ebi-a-GCST90016963	rs35110698	T	C	-0.146322	0.0320852	5.72321e-06	0.0325023	0.0527325	0.537655	20.7974
			ebi-a-GCST90016963	rs35778461	C	T	0.146679	0.0297186	1.20629e-06	0.0986223	0.0442879	0.0259573	24.3601
			ebi-a-GCST90016963	rs594561	T	C	-0.112231	0.0251681	9.41109e-06	-0.0927341	0.0370895	0.0124097	19.885
			ebi-a-GCST90016963	rs602075	G	A	-0.168974	0.0296976	3.56574e-08	-0.0270492	0.042226	0.521795	32.3741
			ebi-a-GCST90016963	rs6742198	A	G	-0.149152	0.0316484	3.34511e-06	-0.0297256	0.0436193	0.495569	22.2103
			ebi-a-GCST90016963	rs76904847	G	A	0.148523	0.0334857	6.08751e-06	0.068547	0.0492258	0.163771	19.6729
			ebi-a-GCST90016963	rs7898615	T	G	0.167966	0.0373586	8.87279e-06	0.00753946	0.0541964	0.88936	20.2144
		Coprococcus2	ebi-a-GCST90016984	rs10070053	A	G	0.0594312	0.0135375	7.64874e-06	-0.00304362	0.0377102	0.935672	19.2731
			ebi-a-GCST90016984	rs12634070	T	C	0.0736486	0.0164921	9.95108e-06	-0.0385495	0.0425013	0.364396	19.9424
			ebi-a-GCST90016984	rs2482516	C	T	0.0754415	0.0164619	4.72335e-06	0.04537	0.0445348	0.30832	21.002
			ebi-a-GCST90016984	rs35890118	A	G	-0.066536	0.0147661	8.25962e-06	-0.0369412	0.0427708	0.387752	20.304
			ebi-a-GCST90016984	rs61823518	A	C	-0.0955381	0.0215724	6.68252e-06	-0.0788838	0.0602285	0.190283	19.6136
			ebi-a-GCST90016984	rs6677933	C	T	-0.0804405	0.0164216	1.185e-06	-0.040203	0.0527113	0.445642	23.9949
			ebi-a-GCST90016984	rs72680320	T	C	-0.0649382	0.013919	2.27117e-06	-0.0509943	0.0393383	0.194872	21.7663
			ebi-a-GCST90016984	rs9426473	A	G	0.0727361	0.0161662	6.30681e-06	0.062593	0.0423458	0.139371	20.2434
		Eubacterium	ebi-a-GCST90016999	rs10147907	T	G	0.172263	0.039601	8.27237e-06	-0.0118201	0.070328	0.866527	18.9222
			ebi-a-GCST90016999	rs11818408	G	A	0.10585	0.0237114	8.20012e-06	0.0496715	0.038006	0.191233	19.9282
			ebi-a-GCST90016999	rs11876297	T	C	0.131469	0.0281712	2.66557e-06	0.0881747	0.0420078	0.0358162	21.7789
			ebi-a-GCST90016999	rs151257695	A	G	0.20951	0.0454847	3.09678e-06	0.0532417	0.0724133	0.462188	21.2167
			ebi-a-GCST90016999	rs1768152	C	T	-0.139489	0.0316186	8.70062e-06	-0.109801	0.0606274	0.0701294	19.4623
			ebi-a-GCST90016999	rs2733072	G	A	0.109644	0.0228306	1.49091e-06	0.0399676	0.0373488	0.284566	23.064
			ebi-a-GCST90016999	rs3771393	T	C	-0.130842	0.0266671	7.37904e-07	-0.00665203	0.0469241	0.887268	24.0737
			ebi-a-GCST90016999	rs6934739	A	G	0.111463	0.0252788	9.75326e-06	0.0534845	0.0393844	0.174459	19.4423
			ebi-a-GCST90016999	rs7104872	G	A	0.138612	0.0291906	2.73149e-06	-0.00452724	0.0593129	0.939158	22.5484
		Lachnospiraceae	ebi-a-GCST90017024	rs10952110	G	T	0.0487709	0.0109614	9.08113e-06	-0.0286856	0.0374538	0.44374	19.7965
			ebi-a-GCST90017024	rs11263806	A	G	-0.0524615	0.0116758	5.06512e-06	0.06672	0.0392945	0.0895179	20.1887
			ebi-a-GCST90017024	rs12611395	G	A	0.0902532	0.0199652	5.83042e-06	-0.00847047	0.0607501	0.889109	20.4352
			ebi-a-GCST90017024	rs160061	G	A	-0.0513831	0.0108094	2.12197e-06	0.00823025	0.0371337	0.824596	22.5963
			ebi-a-GCST90017024	rs28540839	A	C	0.0508285	0.0110591	9.34329e-06	-0.0123907	0.0372084	0.739129	21.1239
			ebi-a-GCST90017024	rs2880566	T	C	0.0599578	0.0134693	5.61423e-06	0.00927259	0.0524135	0.859577	19.8153
			ebi-a-GCST90017024	rs4955932	T	C	-0.0492283	0.0109388	7.05424e-06	0.0304602	0.0383445	0.426973	20.253
			ebi-a-GCST90017024	rs59805249	T	C	0.0936162	0.0207982	9.45388e-06	-0.078166	0.0641106	0.222754	20.2605
			ebi-a-GCST90017024	rs68104925	T	C	-0.0549104	0.0115385	2.36777e-06	0.022764	0.0403186	0.572344	22.647
			ebi-a-GCST90017024	rs7073658	G	T	0.0499621	0.0109693	5.26914e-06	-0.0013012	0.0371723	0.972076	20.7455
			ebi-a-GCST90017024	rs73044693	A	G	-0.10758	0.0229884	3.57256e-06	-0.0550789	0.0728955	0.449897	21.9001
			ebi-a-GCST90017024	rs7616165	G	T	-0.230542	0.0483465	2.77389e-06	-0.150936	0.119074	0.20495	22.7389
			ebi-a-GCST90017024	rs76193507	A	G	-0.22973	0.0499776	2.93089e-06	0.165883	0.0625988	0.00805045	21.1293
			ebi-a-GCST90017024	rs7832116	A	G	-0.0714756	0.0151703	3.57084e-06	-0.000411071	0.055681	0.99411	22.1987
			ebi-a-GCST90017024	rs954878	A	G	-0.0520656	0.0109082	1.78201e-06	-0.0335066	0.0385079	0.384233	22.7822
		Sutterella	ebi-a-GCST90017072	rs1145877	G	A	0.073548	0.0162413	7.19946e-06	-0.0336445	0.0539472	0.532854	20.5069
			ebi-a-GCST90017072	rs11591622	T	G	-0.0688382	0.0151375	6.4986e-06	-0.0808711	0.0505507	0.109643	20.68
			ebi-a-GCST90017072	rs13173038	A	G	-0.0718076	0.0151627	2.72986e-06	-0.118904	0.0436074	0.0063975	22.4279
			ebi-a-GCST90017072	rs143438747	T	C	-0.145793	0.0306867	3.2802e-06	-0.0852813	0.0700976	0.223754	22.5722
			ebi-a-GCST90017072	rs2050185	A	G	-0.0575138	0.0128766	7.96948e-06	-0.0942666	0.0383844	0.014055	19.9499
			ebi-a-GCST90017072	rs2321387	G	A	-0.0592876	0.0124509	1.86518e-06	0.00138345	0.0375307	0.970595	22.6739
			ebi-a-GCST90017072	rs2613606	T	C	0.0556794	0.0124117	7.20228e-06	0.04838	0.0377133	0.199549	20.1246
			ebi-a-GCST90017072	rs607327	T	C	-0.0578334	0.0129053	6.63056e-06	-0.0096475	0.0382932	0.801089	20.0827
			ebi-a-GCST90017072	rs62501473	G	A	0.0694233	0.0149416	5.51849e-06	0.000447422	0.0422265	0.991546	21.5882
			ebi-a-GCST90017072	rs7499539	A	G	0.0617478	0.0130998	2.35771e-06	-0.044844	0.0421592	0.287472	22.2184
			ebi-a-GCST90017072	rs7638039	T	C	0.0645624	0.0143887	8.66403e-06	0.0102947	0.0431526	0.811443	20.1334
			ebi-a-GCST90017072	rs9350083	T	G	-0.0593069	0.0133929	8.22773e-06	-0.0855611	0.038749	0.0272383	19.6093
	Order	Victivallales	ebi-a-GCST90017109	rs1002941	A	G	-0.105025	0.0233484	8.14836e-06	0.0434562	0.0431578	0.313976	20.2335
			ebi-a-GCST90017109	rs11770843	C	T	0.109431	0.0234879	1.9073e-06	0.0825824	0.0397438	0.0377216	21.7066
			ebi-a-GCST90017109	rs17114848	G	A	0.152377	0.0324332	4.05864e-06	0.0332387	0.062374	0.594107	22.0729
			ebi-a-GCST90017109	rs2031282	A	G	0.122368	0.0270329	4.38258e-06	-0.0133314	0.0488783	0.785048	20.4904
			ebi-a-GCST90017109	rs2825714	A	G	-0.13741	0.0289246	1.72211e-06	-0.0492709	0.0497127	0.32163	22.5685
			ebi-a-GCST90017109	rs62570196	C	T	-0.21635	0.0439866	1.07924e-06	-0.172002	0.0923146	0.0624324	24.1921
			ebi-a-GCST90017109	rs72640280	A	G	0.220207	0.0486196	5.18036e-06	0.0760868	0.0809059	0.346994	20.5135
			ebi-a-GCST90017109	rs77599476	A	G	0.230292	0.0480168	1.86132e-06	0.0661292	0.0813611	0.41634	23.0023
	Phylum	Lentisphaerae	ebi-a-GCST90017115	rs1002941	A	G	-0.107661	0.0233382	4.30884e-06	0.0434562	0.0431578	0.313976	21.2805
			ebi-a-GCST90017115	rs11770843	C	T	0.111896	0.0234776	1.13813e-06	0.0825824	0.0397438	0.0377216	22.7155
			ebi-a-GCST90017115	rs17114848	G	A	0.148972	0.0324162	6.76986e-06	0.0332387	0.062374	0.594107	21.1196
			ebi-a-GCST90017115	rs2031282	A	G	0.120412	0.0270263	5.86462e-06	-0.0133314	0.0488783	0.785048	19.8503
			ebi-a-GCST90017115	rs2825714	A	G	-0.138226	0.0289096	1.49772e-06	-0.0492709	0.0497127	0.32163	22.861
			ebi-a-GCST90017115	rs60995569	T	G	-0.16062	0.0336806	9.1939e-06	-0.0577529	0.059513	0.331834	22.7426
			ebi-a-GCST90017115	rs62570196	C	T	-0.217203	0.0439621	9.64473e-07	-0.172002	0.0923146	0.0624324	24.4104
			ebi-a-GCST90017115	rs72640280	A	G	0.220185	0.0485947	5.19194e-06	0.0760868	0.0809059	0.346994	20.5304
β, Regression Coefficient; SE, Standard Error

## Sheet: Table S2.
Table S2. Casual effects of MR analysis between Gut Microbiota and Vitamin Deficiency
Outcome	Exposure		Method	Nsnp	β	se	P	OR	OR_lci95	OR_uci95	P_fdr
Vitamin A deficiency	Phylum	Firmicutes	Inverse variance weighted	16	-1.22881	0.563108	0.0290956	0.292641	0.097053	0.882394	0.935907
			MR Egger	16	-1.26111	1.31455	0.353659	0.283338	0.0215445	3.72627	0.972942
			Weighted median	16	-1.52002	0.754494	0.0439443	0.218708	0.0498455	0.959626	0.995731
			Weighted mode	16	-1.64293	1.02559	0.130017	0.193413	0.0259109	1.44374	0.985678
	Family	Prevotellaceae	Inverse variance weighted	16	-1.4754	0.556663	0.00803876	0.228687	0.0768071	0.680899	0.77574
			MR Egger	16	-3.16563	1.96925	0.13025	0.0421876	0.000889044	2.00191	0.972942
			Weighted median	16	-1.7214	0.784887	0.0282939	0.178815	0.0383968	0.832747	0.995731
			Weighted mode	16	-2.28619	1.22843	0.0824487	0.101653	0.00915088	1.12922	0.985678
		Veillonellaceae	Inverse variance weighted	19	-1.07168	0.477425	0.0247862	0.342431	0.134333	0.872902	0.935907
			MR Egger	19	-1.39495	0.963733	0.165962	0.247845	0.037483	1.6388	0.972942
			Weighted median	19	-1.3213	0.655337	0.0437777	0.266789	0.0738472	0.963832	0.995731
			Weighted mode	19	-1.9322	0.960274	0.0594177	0.14483	0.0220524	0.951173	0.985678
	Genus	Family XIII	Inverse variance weighted	13	-1.41977	0.621566	0.0223606	0.241769	0.0715012	0.817501	0.935907
			MR Egger	13	-1.91289	3.1373	0.55443	0.147653	0.000315296	69.1459	0.972942
			Weighted median	13	-0.907061	0.824154	0.271072	0.403709	0.0802664	2.0305	0.995731
			Weighted mode	13	-0.217989	1.51506	0.887982	0.804134	0.0412745	15.6666	0.985678
		Fusicatenibacter	Inverse variance weighted	18	-1.56321	0.587908	0.00783888	0.209463	0.0661713	0.663048	0.77574
			MR Egger	18	1.49675	2.19056	0.504209	4.46715	0.0610082	327.094	0.972942
			Weighted median	18	-0.504771	0.808804	0.532564	0.603643	0.123684	2.9461	0.995731
			Weighted mode	18	-0.0298261	1.44965	0.983825	0.970614	0.0566338	16.6348	0.993342
		Paraprevotella	Inverse variance weighted	13	-0.858249	0.409676	0.036176	0.423904	0.189908	0.946217	0.961149
			MR Egger	13	0.461992	1.53832	0.769531	1.58723	0.0778386	32.3658	0.972942
			Weighted median	13	-0.522168	0.542255	0.335569	0.593233	0.20495	1.71713	0.995731
			Weighted mode	13	0.0514591	0.951544	0.957762	1.05281	0.163071	6.79703	0.985678
		Ruminiclostridium6	Inverse variance weighted	16	-1.32774	0.546594	0.0151359	0.265077	0.0908033	0.773823	0.935907
			MR Egger	16	-1.92675	1.39634	0.189271	0.14562	0.0094326	2.24808	0.972942
			Weighted median	16	-1.48073	0.727849	0.0419116	0.227471	0.054622	0.94729	0.995731
			Weighted mode	16	-2.15886	1.16193	0.0829086	0.115457	0.0118404	1.12584	0.985678
		Ruminococcus1	Inverse variance weighted	10	-1.41662	0.689218	0.0398404	0.242533	0.0628198	0.936364	0.961149
			MR Egger	10	-0.92909	1.91582	0.640707	0.394913	0.00924113	16.8763	0.972942
			Weighted median	10	-1.63625	0.952381	0.0857854	0.194709	0.0301094	1.25913	0.995731
			Weighted mode	10	-1.87665	1.49129	0.239908	0.153102	0.00823325	2.84702	0.985678
Vitamin B12 deficiency	Class	Verrucomicrobiae	Inverse variance weighted	11	-0.898205	0.26746	0.000784301	0.4073	0.241128	0.687988	0.0378425
			MR Egger	11	-0.251064	0.899016	0.786352	0.777972	0.133569	4.53129	0.958113
			Weighted median	11	-0.695667	0.368241	0.0588705	0.498742	0.242338	1.02643	0.997951
			Weighted mode	11	-0.590248	0.497525	0.262898	0.55419	0.209005	1.46947	0.99767
	Order	Enterobacteriales	Inverse variance weighted	7	1.05278	0.383857	0.00609471	2.86562	1.35043	6.08085	0.196046
			MR Egger	7	1.49398	2.29442	0.543694	4.45479	0.0496337	399.831	0.958113
			Weighted median	7	1.04393	0.471474	0.0268162	2.84036	1.12732	7.15648	0.997951
			Weighted mode	7	1.07713	0.64357	0.14522	2.93623	0.83171	10.3659	0.99767
		Verrucomicrobiales	Inverse variance weighted	11	-0.898205	0.26746	0.000784301	0.4073	0.241128	0.687988	0.0378425
			MR Egger	11	-0.251064	0.899016	0.786352	0.777972	0.133569	4.53129	0.958113
			Weighted median	11	-0.695667	0.367174	0.0581383	0.498742	0.242846	1.02428	0.997951
			Weighted mode	11	-0.590248	0.523763	0.286085	0.55419	0.198528	1.54702	0.99767
	Family	Enterobacteriaceae	Inverse variance weighted	7	1.05278	0.383857	0.00609471	2.86562	1.35043	6.08085	0.196046
			MR Egger	7	1.49398	2.29442	0.543694	4.45479	0.0496337	399.831	0.958113
			Weighted median	7	1.04393	0.472755	0.0272316	2.84036	1.12449	7.17448	0.997951
			Weighted mode	7	1.07713	0.61156	0.128668	2.93623	0.885564	9.73554	0.99767
		Rhodospirillaceae	Inverse variance weighted	15	0.428485	0.192402	0.0259452	1.53493	1.05272	2.23802	0.500742
			MR Egger	15	-0.729421	0.821486	0.390712	0.482188	0.0963727	2.41257	0.958113
			Weighted median	15	0.370496	0.26111	0.155921	1.44845	0.868246	2.41638	0.997951
			Weighted mode	15	0.346341	0.405762	0.407718	1.41388	0.638297	3.13188	0.99767
		Verrucomicrobiaceae	Inverse variance weighted	11	-0.89865	0.267525	0.000781899	0.407119	0.24099	0.68777	0.0378425
			MR Egger	11	-0.253826	0.898961	0.784057	0.775827	0.133215	4.51831	0.958113
			Weighted median	11	-0.695913	0.36799	0.0586083	0.498619	0.242398	1.02567	0.997951
			Weighted mode	11	-0.590125	0.532305	0.293544	0.554258	0.195256	1.57333	0.99767
	Genus	Akkermansia	Inverse variance weighted	11	-0.898898	0.267429	0.000775879	0.407018	0.240976	0.68747	0.0378425
			MR Egger	11	-0.260278	0.898443	0.77861	0.770838	0.132493	4.48469	0.958113
			Weighted median	11	-0.693927	0.351168	0.0481484	0.49961	0.251022	0.994378	0.997951
			Weighted mode	11	-0.588764	0.52753	0.290489	0.555013	0.197361	1.56079	0.99767
		Coprococcus2	Inverse variance weighted	8	0.762058	0.324791	0.0189607	2.14268	1.13368	4.04972	0.457427
			MR Egger	8	0.655264	2.56283	0.806737	1.92565	0.0126781	292.482	0.958113
			Weighted median	8	0.810113	0.410135	0.0482415	2.24816	1.00627	5.02274	0.997951
			Weighted mode	8	0.833911	0.602947	0.209152	2.30231	0.706194	7.50589	0.99767
		Coprococcus3	Inverse variance weighted	9	-0.724259	0.366414	0.0480851	0.484684	0.236353	0.99393	0.651442
			MR Egger	9	1.52451	1.99143	0.468975	4.59287	0.0926706	227.629	0.958113
			Weighted median	9	-0.819164	0.476871	0.085835	0.4408	0.173109	1.12244	0.997951
			Weighted mode	9	-1.09184	0.67859	0.146285	0.335597	0.0887547	1.26895	0.99767
		Enterorhabdus	Inverse variance weighted	6	0.61768	0.302223	0.0409743	1.85462	1.02565	3.35361	0.608311
			MR Egger	6	0.386588	0.792974	0.651405	1.47195	0.3111	6.96444	0.958113
			Weighted median	6	0.538976	0.393251	0.170511	1.71425	0.793108	3.70524	0.997951
			Weighted mode	6	0.554173	0.480427	0.300846	1.7405	0.678777	4.46295	0.99767
		Lachnospiraceae	Inverse variance weighted	12	0.562699	0.266425	0.0346838	1.7554	1.04134	2.95912	0.608311
			MR Egger	12	0.673375	0.699929	0.358705	1.96084	0.497338	7.73098	0.958113
			Weighted median	12	0.658987	0.380997	0.0836944	1.93283	0.915975	4.07855	0.997951
			Weighted mode	12	0.759807	0.590635	0.224711	2.13786	0.671771	6.8036	0.99767
		Lactococcus	Inverse variance weighted	9	-0.384745	0.187369	0.0400329	0.680624	0.471428	0.98265	0.608311
			MR Egger	9	0.695504	0.823239	0.42613	2.00472	0.399299	10.0649	0.958113
			Weighted median	9	-0.357426	0.241578	0.138993	0.699474	0.435649	1.12307	0.997951
			Weighted mode	9	-0.302831	0.34202	0.401759	0.738724	0.377876	1.44416	0.99767
		Ruminococcaceae UCG002	Inverse variance weighted	21	-0.491974	0.219321	0.0248862	0.611418	0.397785	0.939785	0.500742
			MR Egger	21	-0.695711	0.574311	0.2406	0.49872	0.161806	1.53716	0.958113
			Weighted median	21	-0.206102	0.320219	0.519816	0.81375	0.434425	1.52429	0.997951
			Weighted mode	21	0.0742403	0.582773	0.899903	1.07707	0.343697	3.37527	0.99767
		Ruminococcaceae UCG011	Inverse variance weighted	8	-0.44369	0.172314	0.0100273	0.641664	0.457753	0.899466	0.276467
			MR Egger	8	-1.37947	0.862359	0.160794	0.251712	0.0464353	1.36445	0.958113
			Weighted median	8	-0.401785	0.21393	0.0603661	0.669125	0.439952	1.01767	0.997951
			Weighted mode	8	-0.345483	0.330548	0.330682	0.707878	0.370331	1.35309	0.99767
Vitamin D deficiency	Genus	Allisonella	Inverse variance weighted	8	0.469266	0.21797	0.031327	1.59882	1.04294	2.45098	0.991025
			MR Egger	8	-0.695947	1.53172	0.665546	0.498602	0.0247701	10.0365	0.995446
			Weighted median	8	0.567724	0.261841	0.0301434	1.76425	1.05603	2.94743	0.995827
			Weighted mode	8	0.567172	0.433403	0.231979	1.76327	0.754049	4.12325	0.991332
		Eubacterium	Inverse variance weighted	7	-0.914195	0.451924	0.043084	0.400839	0.165304	0.971977	0.991025
			MR Egger	7	0.868205	1.74265	0.639474	2.38263	0.078286	72.5152	0.995446
			Weighted median	7	-0.966423	0.593124	0.103233	0.380441	0.118963	1.21665	0.995827
			Weighted mode	7	-0.930135	0.805019	0.291848	0.3945	0.0814331	1.91114	0.991332
		Lachnospiraceae	Inverse variance weighted	9	0.583215	0.280522	0.0376143	1.79179	1.03396	3.10508	0.991025
			MR Egger	9	1.22229	1.19321	0.33975	3.39496	0.327456	35.1979	0.995446
			Weighted median	9	0.415656	0.380029	0.274066	1.51536	0.719498	3.19157	0.995827
			Weighted mode	9	1.24634	0.728908	0.125659	3.47761	0.833338	14.5124	0.991332
		Lactococcus	Inverse variance weighted	9	0.425997	0.211417	0.0439086	1.53112	1.01169	2.31723	0.991025
			MR Egger	9	-1.24694	0.950925	0.231132	0.287383	0.0445674	1.85313	0.995446
			Weighted median	9	0.400549	0.292936	0.171512	1.49264	0.840629	2.65038	0.995827
			Weighted mode	9	0.0070288	0.449178	0.987898	1.00705	0.417547	2.42885	0.996931
		Ruminococcaceae UCG013	Inverse variance weighted	11	0.725639	0.356492	0.0418009	2.06605	1.02728	4.15521	0.991025
			MR Egger	11	1.13366	1.02758	0.29855	3.10701	0.414618	23.2828	0.995446
			Weighted median	11	0.759912	0.484818	0.117017	2.13809	0.826685	5.52982	0.995827
			Weighted mode	11	0.667971	0.718756	0.374601	1.95028	0.476737	7.97835	0.991332
		Tyzzerella3	Inverse variance weighted	13	-0.442652	0.200905	0.0275745	0.642331	0.433256	0.952297	0.991025
			MR Egger	13	-1.67656	1.15508	0.174566	0.187016	0.0194382	1.7993	0.995446
			Weighted median	13	-0.547811	0.271476	0.0436017	0.578214	0.339629	0.984404	0.995827
			Weighted mode	13	-0.640889	0.397748	0.133089	0.526824	0.241599	1.14878	0.991332
Vitamin deficiency	Phylum	Lentisphaerae	Inverse variance weighted	9	0.299896	0.127133	0.0183285	1.34972	1.05202	1.73165	0.870038
			MR Egger	9	0.749653	0.484017	0.165356	2.11626	0.819533	5.46479	0.956071
			Weighted median	9	0.345959	0.166728	0.0379875	1.41334	1.01936	1.95961	0.975758
			Weighted mode	9	0.324642	0.255452	0.239487	1.38354	0.838582	2.28263	0.967782
	Class	Lentisphaeria	Inverse variance weighted	8	0.29206	0.136275	0.0321004	1.33918	1.02527	1.7492	0.870038
			MR Egger	8	0.709371	0.492507	0.199846	2.03271	0.774186	5.33711	0.956071
			Weighted median	8	0.317627	0.184692	0.0854759	1.37386	0.9566	1.97314	0.975758
			Weighted mode	8	0.314865	0.278751	0.295879	1.37007	0.793353	2.36604	0.967782
	Order	Victivallales	Inverse variance weighted	8	0.29206	0.136275	0.0321004	1.33918	1.02527	1.7492	0.870038
			MR Egger	8	0.709371	0.492507	0.199846	2.03271	0.774186	5.33711	0.956071
			Weighted median	8	0.317627	0.17982	0.0773363	1.37386	0.965778	1.95438	0.975758
			Weighted mode	8	0.314865	0.287767	0.310097	1.37007	0.779457	2.40822	0.967782
	Family	Alcaligenaceae	Inverse variance weighted	11	-0.458284	0.222271	0.0392242	0.632368	0.409043	0.977621	0.870038
			MR Egger	11	-0.662915	1.01993	0.531956	0.515347	0.0698095	3.80439	0.956071
			Weighted median	11	-0.291876	0.291141	0.316091	0.746861	0.4221	1.32149	0.975758
			Weighted mode	11	-0.0805573	0.43533	0.85689	0.922602	0.393055	2.16558	0.967782
	Genus	Allisonella	Inverse variance weighted	8	0.271991	0.118296	0.0214914	1.31258	1.04095	1.65508	0.870038
			MR Egger	8	-0.444692	0.812852	0.604062	0.641022	0.130304	3.15345	0.956071
			Weighted median	8	0.173042	0.147846	0.241831	1.18892	0.88982	1.58855	0.975758
			Weighted mode	8	0.123685	0.201928	0.559556	1.13166	0.761783	1.68113	0.967782
		Coprococcus2	Inverse variance weighted	8	0.436256	0.216693	0.0440886	1.5469	1.01161	2.36546	0.870038
			MR Egger	8	1.4622	1.70921	0.425124	4.31543	0.151395	123.009	0.956071
			Weighted median	8	0.578903	0.280295	0.0388916	1.78408	1.02996	3.09034	0.975758
			Weighted mode	8	0.696978	0.450877	0.166065	2.00768	0.829659	4.85834	0.967782
		Eubacterium	Inverse variance weighted	9	0.347248	0.122097	0.0044546	1.41517	1.11398	1.79779	0.859737
			MR Egger	9	-0.152542	0.633447	0.816601	0.858523	0.248057	2.97134	0.963761
			Weighted median	9	0.362866	0.159569	0.0229636	1.43744	1.05139	1.96525	0.975758
			Weighted mode	9	0.409885	0.260615	0.15442	1.50664	0.904004	2.51102	0.967782
		Lachnospiraceae	Inverse variance weighted	15	-0.307068	0.156008	0.0490357	0.7356	0.541807	0.998709	0.870038
			MR Egger	15	-0.386697	0.306124	0.228701	0.679297	0.372805	1.23776	0.956071
			Weighted median	15	-0.357758	0.22923	0.118596	0.699242	0.446173	1.09585	0.975758
			Weighted mode	15	-0.614571	0.282673	0.0473366	0.540873	0.310798	0.941264	0.967782
		Sutterella	Inverse variance weighted	12	0.559572	0.225741	0.0131817	1.74992	1.12425	2.72379	0.870038
			MR Egger	12	0.475218	1.02074	0.651502	1.60836	0.217529	11.8919	0.956071
			Weighted median	12	0.303181	0.27499	0.270237	1.35416	0.789939	2.32138	0.975758
			Weighted mode	12	0.202821	0.437261	0.651804	1.22485	0.519852	2.88595	0.967782
Nsnp, Number of Single Nucleotide Polymorphism; β, Regression Coefficient; SE, Standard Error; OR, Odds Ratio; OR_lci95, Odds Ratio Lower Confidence Interval at 95%; OR_uci95, Odds Ratio Upper Confidence Interval at 95%

## Sheet: Table S3.
Table S3. Reverse MR analysis results between gut microbiota and vitamin deficiency
Outcome		Exposure	Method	Nsnp	β	SE	OR	OR_lci95	OR_uci95	P
Vitamin A deficiency	Phylum	Firmicutes	Inverse variance weighted	2	0.0135803	0.0147528	1.01367	0.984782	1.04341	0.357298
	Family	Prevotellaceae	Inverse variance weighted	2	-0.0079678	0.0218298	0.992064	0.950512	1.03543	0.715114
		Veillonellaceae	Inverse variance weighted	2	0.0174891	0.0158179	1.01764	0.986577	1.04969	0.268878
	Genus	Family XIII	Inverse variance weighted	2	-0.0213475	0.0190758	0.978879	0.942956	1.01617	0.263104
		Fusicatenibacter	Inverse variance weighted	2	-0.00094946	0.0386493	0.999051	0.926166	1.07767	0.980401
		Paraprevotella	Inverse variance weighted	2	-0.00386785	0.0236248	0.99614	0.951065	1.04335	0.869951
		Ruminiclostridium6	Inverse variance weighted	2	-0.00184402	0.0172368	0.998158	0.964999	1.03246	0.914804
		Ruminococcus1	Inverse variance weighted	2	-0.013064	0.0155009	0.987021	0.957484	1.01747	0.399344
Vitamin B12 deficiency	Class	Verrucomicrobiae	Inverse variance weighted	6	-0.0173995	0.0235311	0.982751	0.938455	1.02914	0.459647
			MR Egger	6	0.189177	0.129401	1.20825	0.937585	1.55706	0.217567
			Weighted median	6	-0.027005	0.0309793	0.973356	0.916013	1.03429	0.383366
			Weighted mode	6	-0.0393524	0.038348	0.961412	0.891799	1.03646	0.35186
	Order	Enterobacteriales	Inverse variance weighted	6	-0.0193099	0.0206355	0.980875	0.941995	1.02136	0.349396
			MR Egger	6	0.0301964	0.119782	1.03066	0.814992	1.30339	0.813392
			Weighted median	6	-0.0147245	0.0264596	0.985383	0.935583	1.03783	0.577875
			Weighted mode	6	-0.0205125	0.0382214	0.979696	0.908985	1.05591	0.614501
		order Verrucomicrobiales	Inverse variance weighted	6	-0.0173995	0.0235311	0.982751	0.938455	1.02914	0.459647
			MR Egger	6	0.189177	0.129401	1.20825	0.937585	1.55706	0.217567
			Weighted median	6	-0.027005	0.028987	0.973356	0.919597	1.03026	0.35153
			Weighted mode	6	-0.0393524	0.0391257	0.961412	0.890441	1.03804	0.360679
	Family	Enterobacteriaceae	Inverse variance weighted	6	-0.0193099	0.0206355	0.980875	0.941995	1.02136	0.349396
			MR Egger	6	0.0301964	0.119782	1.03066	0.814992	1.30339	0.813392
			Weighted median	6	-0.0147245	0.0262844	0.985383	0.935904	1.03748	0.575342
			Weighted mode	6	-0.0205125	0.037089	0.979696	0.911005	1.05357	0.604037
		Rhodospirillaceae	Inverse variance weighted	6	0.00973193	0.0307151	1.00978	0.950783	1.07244	0.751361
			MR Egger	6	0.141469	0.189194	1.15197	0.79505	1.66911	0.496175
			Weighted median	6	0.0229777	0.0355458	1.02324	0.954381	1.09707	0.518005
			Weighted mode	6	0.0366077	0.0409724	1.03729	0.957243	1.12402	0.412539
		Verrucomicrobiaceae	Inverse variance weighted	6	-0.0175185	0.023562	0.982634	0.938286	1.02908	0.457174
			MR Egger	6	0.188716	0.129401	1.2077	0.937153	1.55635	0.218486
			Weighted median	6	-0.0268452	0.0323543	0.973512	0.913694	1.03725	0.406694
			Weighted mode	6	-0.0388515	0.0385591	0.961894	0.891877	1.03741	0.359899
	Genus	Akkermansia	Inverse variance weighted	6	-0.0171798	0.0232428	0.982967	0.939192	1.02878	0.459819
			MR Egger	6	0.187295	0.129406	1.20598	0.935812	1.55415	0.221356
			Weighted median	6	-0.0267126	0.0294821	0.973641	0.918974	1.03156	0.364903
			Weighted mode	6	-0.0384041	0.0392943	0.962324	0.890991	1.03937	0.373285
		Coprococcus2	Inverse variance weighted	6	-0.0152958	0.0226294	0.984821	0.942095	1.02948	0.499088
			MR Egger	6	-0.000631197	0.130808	0.999369	0.773356	1.29143	0.996381
			Weighted median	6	-0.0133927	0.028003	0.986697	0.934	1.04237	0.632465
			Weighted mode	6	-0.0108386	0.0322147	0.98922	0.928691	1.05369	0.750193
		Coprococcus3	Inverse variance weighted	6	-0.00522948	0.0194752	0.994784	0.957527	1.03349	0.788299
			MR Egger	6	0.122024	0.111424	1.12978	0.908131	1.40553	0.334973
			Weighted median	6	0.000222213	0.0255439	1.00022	0.951378	1.05157	0.993059
			Weighted mode	6	-0.00106474	0.0339143	0.998936	0.934693	1.06759	0.976169
		Enterorhabdus	Inverse variance weighted	6	-0.00447067	0.0278463	0.995539	0.94266	1.05138	0.872449
			MR Egger	6	0.159719	0.163835	1.17318	0.850954	1.61742	0.384821
			Weighted median	6	0.00579355	0.035904	1.00581	0.937463	1.07914	0.871808
			Weighted mode	6	0.0116719	0.0473972	1.01174	0.921985	1.11023	0.815273
		Lachnospiraceae	Inverse variance weighted	6	-0.0132512	0.024494	0.986836	0.940579	1.03537	0.58851
			MR Egger	6	0.100131	0.149079	1.10532	0.825254	1.48042	0.538597
			Weighted median	6	-0.0320047	0.0308908	0.968502	0.911603	1.02895	0.300175
			Weighted mode	6	-0.054331	0.0445142	0.947119	0.867987	1.03346	0.276679
		Lactococcus	Inverse variance weighted	5	-0.0158366	0.0463947	0.984288	0.898732	1.07799	0.732843
			MR Egger	5	-0.253344	0.275509	0.776201	0.452331	1.33196	0.425624
			Weighted median	5	-0.0125688	0.0501682	0.98751	0.89503	1.08955	0.802176
			Weighted mode	5	-0.0471496	0.0750486	0.953945	0.823456	1.10511	0.563925
		Ruminococcaceae UCG002	Inverse variance weighted	6	0.00697529	0.0199442	1.007	0.968395	1.04714	0.726534
			MR Egger	6	-0.134828	0.10736	0.873866	0.708041	1.07853	0.277521
			Weighted median	6	0.0278484	0.0258228	1.02824	0.977493	1.08162	0.280837
			Weighted mode	6	0.0292208	0.0302043	1.02965	0.970465	1.09245	0.377758
		Ruminococcaceae UCG011	Inverse variance weighted	5	-0.0251055	0.0409965	0.975207	0.899912	1.0568	0.540286
			MR Egger	5	0.113891	0.257833	1.12063	0.676068	1.85752	0.688591
			Weighted median	5	0.0165604	0.0540791	1.0167	0.914448	1.13038	0.759433
			Weighted mode	5	0.0267474	0.0707241	1.02711	0.894159	1.17983	0.724501
Vitamin D deficiency	Genus	Allisonella	Inverse variance weighted	6	0.0209075	0.0342751	1.02113	0.954783	1.09208	0.541867
			MR Egger	6	0.0229665	0.17392	1.02323	0.727664	1.43886	0.901319
			Weighted median	6	0.0226838	0.0446746	1.02294	0.937181	1.11655	0.611624
			Weighted mode	6	-0.0378972	0.0697658	0.962812	0.839761	1.10389	0.610318
		Eubacterium	Inverse variance weighted	8	-0.0156827	0.0132103	0.98444	0.959278	1.01026	0.235167
			MR Egger	8	-0.0841525	0.035911	0.919291	0.856811	0.986327	0.0575784
			Weighted median	8	-0.0173133	0.017713	0.982836	0.9493	1.01756	0.328353
			Weighted mode	8	-0.0256964	0.0286135	0.974631	0.921476	1.03085	0.398991
		Lachnospiraceae	Inverse variance weighted	8	-0.0127594	0.0210626	0.987322	0.947392	1.02893	0.544656
			MR Egger	8	-0.075734	0.0565816	0.927063	0.829747	1.03579	0.229222
			Weighted median	8	-0.0250614	0.0264727	0.97525	0.925938	1.02719	0.343797
			Weighted mode	8	-0.0295941	0.034193	0.97084	0.907908	1.03813	0.415438
		Lactococcus	Inverse variance weighted	8	-0.0469903	0.0332006	0.954097	0.893988	1.01825	0.156968
			MR Egger	8	-0.0181127	0.0964585	0.98205	0.81288	1.18643	0.857241
			Weighted median	8	-0.043686	0.0372869	0.957254	0.889791	1.02983	0.241351
			Weighted mode	8	-0.0449409	0.0545298	0.956054	0.859144	1.0639	0.437029
		Ruminococcaceae UCG013	Inverse variance weighted	8	-0.00471997	0.0129144	0.995291	0.970414	1.02081	0.714752
			MR Egger	8	-0.00184352	0.0376199	0.998158	0.927207	1.07454	0.962507
			Weighted median	8	0.0103059	0.0171568	1.01036	0.976948	1.04491	0.548049
			Weighted mode	8	0.0156727	0.0255008	1.0158	0.966273	1.06786	0.55826
		Tyzzerella3	Inverse variance weighted	8	0.0280116	0.0217985	1.02841	0.985394	1.0733	0.198784
			MR Egger	8	-0.0307362	0.0590058	0.969731	0.863823	1.08862	0.621093
			Weighted median	8	0.0170811	0.027756	1.01723	0.963367	1.0741	0.538289
			Weighted mode	8	0.00779263	0.0376872	1.00782	0.936061	1.08509	0.842074
Nsnp, number of single nucleotide polymorphism; β, regression coefficient; SE, standard error; OR, Odds ratio; OR_lci95, Odds ratio lower confidence interval at 95%; OR_uci95, Odds ratio upper confidence interval at 95%
